# Supplementary material for: Genome analysis of Mycobacterium avium subspecies hominissuis strain 109
Source: Sci Data. 2018 Dec 4;5:180277. doi: 10.1038/sdata.2018.277 (PMC6278689; doi:10.1038/sdata.2018.277)
Supplement: Supplementary file 1 [file sdata2018277-isa1.zip]

Archive with 3 entries (3 files):
- i_Investigation.txt
- s_Karakousis441A_study.txt
- a_Karakousis441A_assay.txt
