# Supplementary material for: Genome analysis of Mycobacterium avium subspecies hominissuis strain 109
Source: Sci Data. 2018 Dec 4;5:180277. doi: 10.1038/sdata.2018.277 (PMC6278689; doi:10.1038/sdata.2018.277)
Supplement: Supplementary file 1 [file sdata2018277-isa1.zip › i_Investigation.txt]

# Investigation File generated for Scientific Data with Investigation File Authoring Tool version 0.1.0 on 26/10/2018 - This metadata file is CC0
ONTOLOGY SOURCE REFERENCE
Term Source Name	NCBITaxon	OBI	ERO	CHMO
Term Source File	http://data.bioontology.org/ontologies/NCBITAXON	http://data.bioontology.org/ontologies/OBI	http://data.bioontology.org/ontologies/ERO	http://data.bioontology.org/ontologies/CHMO
Term Source Version	2016AB	2014-08-18	2013-08-02	releases/2014-11-20
Term Source Description	National Center for Biotechnology Information (NCBI) Organismal Classification	Ontology for Biomedical Investigations	Eagle-I Research Resource Ontology	Chemical Methods Ontology
INVESTIGATION
Investigation Identifier
Investigation Title
Investigation Description
Investigation Submission Date
Investigation Public Release Date
INVESTIGATION PUBLICATIONS
Investigation PubMed ID
Investigation Publication DOI
Investigation Publication Author List
Investigation Publication Title
Investigation Publication Status
Investigation Publication Status Term Accession Number
Investigation Publication Status Term Source REF
INVESTIGATION CONTACTS
Investigation Person Last Name
Investigation Person Mid Initials
Investigation Person First Name
Investigation Person Address
Investigation Person Phone
Investigation Person Fax
Investigation Person Email
Investigation Person Affiliation
Investigation Person Roles
Investigation Person Roles Term Accession Number
Investigation Person Roles Term Source REF
STUDY
Study Identifier	10.1038/sdata.2018.277
Study Title	Genome analysis of Mycobacterium avium subspecies hominissuis strain 109
Study Submission Date	20/08/2018
Study Public Release Date	04/12/2018
Study Description	http://www.nature.com/articles/sdata2018277#abstract
Study File Name	s_Karakousis441A_study.txt
Comment[Subject Keywords]	///;//;//;//;//
Comment[Manuscript Licence]	CC BY-4.0
Comment[Experimental Metadata Licence]	CC0
Comment[Supplementary Information File Name]	
Comment[Supplementary Information File Type]	x-zip-compressed
Comment[Supplementary Information File URL]	http://www.nature.com/articles/sdata2018277#supplementary-information
Comment[Data Repository]	NCBI Sequence Read Archive;GenBank;figshare
Comment[Data Record Accession]	SRP144637;CP029332;doi:10.6084/m9.figshare.c.4199246
Comment[Data Record URI]	http://identifiers.org/ncbi/insdc.sra:SRP144637;http://identifiers.org/insdc:CP029332;https://doi.org/10.6084/m9.figshare.c.4199246
STUDY DESIGN DESCRIPTORS
Study Design Type	genotyping by high throughput sequencing design	sequence assembly objective
Study Design Type Term Accession Number	OBI:0001200	ERO:0100054
Study Design Type Term Source REF	OBI	ERO
STUDY PUBLICATIONS
Study PubMed ID
Study Publication DOI
Study Publication Author List
Study Publication Title
Study Publication Status
Study Publication Status Term Accession Number
Study Publication Status Term Source REF
STUDY FACTORS
Study Factor Name
Study Factor Type
Study Factor Type Term Accession Number
Study Factor Type Term Source REF
STUDY ASSAYS
Study Assay Measurement Type	genome assembly
Study Assay Measurement Type Term Accession Number	""
Study Assay Measurement Type Term Source REF	""
Study Assay Technology Type	DNA sequencing
Study Assay Technology Type Term Accession Number	OBI:0000626
Study Assay Technology Type Term Source REF	ERO
Study Assay Technology Platform	instrument; manufacturer
Study Assay File Name	a_Karakousis441A_assay.txt
STUDY PROTOCOLS
Study Protocol Name	DNA Extraction for short read sequencing	DNA Extraction for long read sequencing	Sequencing	de novo assembly of MAC109 genome	Gene and Gene Ontology Annotations
Study Protocol Type	sample preparation method-measurement method	sample preparation method-measurement method	DNA sequencing	genome assembly	sequence annotation
Study Protocol Type Term Accession Number	CHMO:0001134	CHMO:0001134	OBI:0000626	ERO:0000609	OBI:0001944
Study Protocol Type Term Source REF	CHMO	CHMO	ERO	ERO	OBI
Study Protocol Description					
Study Protocol URI	""	""	""	""	""
Study Protocol Version					
Study Protocol Parameters Name	""	""	instrument; manufacturer	""	""
Study Protocol Parameters Name Term Accession Number	""	""	""	""	""
Study Protocol Parameters Name Term Source REF	""	""	""	""	""
Study Protocol Components Name	""	""	""	""	""
Study Protocol Components Type	""	""	""	""	""
Study Protocol Components Type Term Accession Number	""	""	""	""	""
Study Protocol Components Type Term Source REF	""	""	""	""	""
STUDY CONTACTS
Study Person Last Name	Matern	Bader	Karakousis
Study Person First Name	William M.	Joel S.	Petros C.
Study Person Mid Initials			
Study Person Email	""	""	petros@jhmi.edu
Study Person Phone			
Study Person Fax			
Study Person Address			
Study Person Affiliation	Department of Biomedical Engineering and High-Throughput Biology Center, Johns Hopkins University School of Medicine, Baltimore, MD, USA	Department of Biomedical Engineering and High-Throughput Biology Center, Johns Hopkins University School of Medicine, Baltimore, MD, USA	Center for Systems Approaches to Infectious Diseases, Johns Hopkins University School of Medicine, Baltimore, MD, USA
Study Person Roles			
Study Person Roles Term Accession Number			
Study Person Roles Term Source REF			
Comment[Study Person ORCID]	0000-0001-9553-3771	0000-0002-6020-4625	0000-0003-1338-9206
Comment[Funder]			
Comment[FundRef ID]			
Comment[Funder Term Source REF]			
Comment[Grant Identifier]			
