# Supplementary material for: Genome analysis of Mycobacterium avium subspecies hominissuis strain 109
Source: Sci Data. 2018 Dec 4;5:180277. doi: 10.1038/sdata.2018.277 (PMC6278689; doi:10.1038/sdata.2018.277)
Supplement: Supplementary file 1 [file sdata2018277-isa1.zip › s_Karakousis441A_study.txt]

Source Name	Characteristics[organism]	Term Source REF	Term Accession Number	Protocol REF	Sample Name
MAC109 on agar from Oregon State University	Mycobacterium avium subsp. hominissuis	NCBITaxon	NCBITaxon:439334	DNA Extraction for short read sequencing	DNA for short read sequencing
MAC109 on agar from Oregon State University	Mycobacterium avium subsp. hominissuis	NCBITaxon	NCBITaxon:439334	DNA Extraction for long read sequencing	DNA for long read sequencing
