# Supplementary material for: Genome analysis of Mycobacterium avium subspecies hominissuis strain 109
Source: Sci Data. 2018 Dec 4;5:180277. doi: 10.1038/sdata.2018.277 (PMC6278689; doi:10.1038/sdata.2018.277)
Supplement: Supplementary file 1 [file sdata2018277-isa1.zip › a_Karakousis441A_assay.txt]

Sample Name	Protocol REF	Parameter Value[instrument]	Parameter Value[manufacturer]	Assay Name	Raw Data File	Comment[Data Repository]	Comment[Data Record Accession]	Comment[Data Record URI]	Protocol REF	Derived Data File	Comment[Data Repository]	Comment[Data Record Accession]	Comment[Data Record URI]	Protocol REF	Derived Data File	Comment[Data Repository]	Comment[Data Record Accession]	Comment[Data Record URI]
DNA for short read sequencing	Sequencing	MiSeq	Illumina	SRR7121403 short read 1	SRX4042953	NCBI Sequence Read Archive	SRP144637	http://identifiers.org/ncbi/insdc.sra:SRP144637	de novo assembly of MAC109 genome	CP029332	GenBank	CP029332	http://identifiers.org/insdc:CP029332	Gene and Gene Ontology Annotations	Gene Ontology Annotations for MAC109 Genome	figshare	doi:10.6084/m9.figshare.c.4199246	https://doi.org/10.6084/m9.figshare.c.4199246
DNA for short read sequencing	Sequencing	MiSeq	Illumina	SRR7121403 short read 2	SRX4042953	NCBI Sequence Read Archive	SRP144637	http://identifiers.org/ncbi/insdc.sra:SRP144637	de novo assembly of MAC109 genome	CP029333	GenBank	CP029333	http://identifiers.org/insdc:CP029333	Gene and Gene Ontology Annotations	Gene Ontology Annotations for MAC109 Genome	figshare	doi:10.6084/m9.figshare.c.4199246	https://doi.org/10.6084/m9.figshare.c.4199246
DNA for short read sequencing	Sequencing	MiSeq	Illumina	SRR7121403 short read 3	SRX4042953	NCBI Sequence Read Archive	SRP144637	http://identifiers.org/ncbi/insdc.sra:SRP144637	de novo assembly of MAC109 genome	CP029334	GenBank	CP029334	http://identifiers.org/insdc:CP029334	Gene and Gene Ontology Annotations	Gene Ontology Annotations for MAC109 Genome	figshare	doi:10.6084/m9.figshare.c.4199246	https://doi.org/10.6084/m9.figshare.c.4199246
DNA for long read sequencing	Sequencing	RS II	PacBio	SRR7121404 long read 1	SRX4042952	NCBI Sequence Read Archive	SRP144637	http://identifiers.org/ncbi/insdc.sra:SRP144637	de novo assembly of MAC109 genome	CP029332	GenBank	CP029332	http://identifiers.org/insdc:CP029332	Gene and Gene Ontology Annotations	Gene Ontology Annotations for MAC109 Genome	figshare	doi:10.6084/m9.figshare.c.4199246	https://doi.org/10.6084/m9.figshare.c.4199246
DNA for long read sequencing	Sequencing	RS II	PacBio	SRR7121404 long read 2	SRX4042952	NCBI Sequence Read Archive	SRP144637	http://identifiers.org/ncbi/insdc.sra:SRP144637	de novo assembly of MAC109 genome	CP029333	GenBank	CP029333	http://identifiers.org/insdc:CP029333	Gene and Gene Ontology Annotations	Gene Ontology Annotations for MAC109 Genome	figshare	doi:10.6084/m9.figshare.c.4199246	https://doi.org/10.6084/m9.figshare.c.4199246
DNA for long read sequencing	Sequencing	RS II	PacBio	SRR7121404 long read 3	SRX4042952	NCBI Sequence Read Archive	SRP144637	http://identifiers.org/ncbi/insdc.sra:SRP144637	de novo assembly of MAC109 genome	CP029334	GenBank	CP029334	http://identifiers.org/insdc:CP029334	Gene and Gene Ontology Annotations	Gene Ontology Annotations for MAC109 Genome	figshare	doi:10.6084/m9.figshare.c.4199246	https://doi.org/10.6084/m9.figshare.c.4199246
